# Supplementary material for: Meta-Analysis of Seroprevalence and Prevalence of Influenza A Viruses (Subtypes H3N2, H3N8, and H1N1) in Dogs
Source: Animals (Basel). 2024 Dec 1;14(23):3467. doi: 10.3390/ani14233467 (PMC11640467; doi:10.3390/ani14233467)
Supplement: Supplementary file 1 [file animals-14-03467-s001.zip]

Archive with 1 entries (1 files):
- animals-3266740-supplementary.pdf
